# Supplementary material for: Clinical application of a lung cancer organoid (tumoroid) culture system
Source: NPJ Precis Oncol. 2021 Apr 12;5:29. doi: 10.1038/s41698-021-00166-3 (PMC8042017; doi:10.1038/s41698-021-00166-3)
Supplement: Supplementary file 3 — Supplementary Table 1-5 [file 41698_2021_166_MOESM3_ESM.xlsx]

## Sheet: Table of Contents
	Table of Contents
	Yokota et at. Clinical Application of a Lung Cancer Organoid (Tumoroid) Culture System
	Supplementary Table 1	List of human colorectal tumoroids and lung tumoroids deposited to the American Type Culture Collection (ATCC)
	Supplementary Table 2	Driver and tumor suppressor genes, which were detected by exome-seq and RNA-seq in the present study, on representative cancer gene panels
	Supplementary Table 3	Components of lung tumoroid media
	Supplementary Table 4	Oligonucleotides used in this study
	Supplementary Table 5	Antibodies used in this study

## Sheet: Supplementary Table 1
	Supplementary Table 1. List of human colorectal tumoroids and lung tumoroids deposited to the American Type Culture Collection (ATCC)
		Pruduct No.	Tissue	Diease	Depositor
	HCM-CSHL-0056-C18	PDM-1	cecum	primary adenocarcinoma	Cold Spring Harbor Laboratory
	HCM-CSHL-0057-C18	PDM-2	sigmoid colon	primary adenocarcinoma	Cold Spring Harbor Laboratory
	HCM-CSHL-0060-C18	PDM-4	sigmoid colon	primary adenocarcinoma	Cold Spring Harbor Laboratory
	HCM-CSHL-0061-C18	PDM-5	sigmoid colon	primary adenocarcinoma	Cold Spring Harbor Laboratory
	HCM-CSHL-0062-C18	PDM-6	rectosigmoid junction	primary adenocarcinoma	Cold Spring Harbor Laboratory
	HCM-CSHL-0063-C18	PDM-7	sigmoid colon	primary adenocarcinoma	Cold Spring Harbor Laboratory
	HCM-CSHL-0064-C18	PDM-8	sigmoid colon	primary adenocarcinoma	Cold Spring Harbor Laboratory
	HCM-CSHL-0065-C20	PDM-9	liver metastasis of colorectal cancer	metastatic adenocarcinoma	Cold Spring Harbor Laboratory
	HCM-SANG-0266-C20	PDM-43	rectum	adenocarcinoma	Wellcome Sanger Institute
	HCM-SANG-0268-C18	PDM-45	colon	malignant neoplasm, adenocarcinoma	Wellcome Sanger Institute
	HCM-SANG-0269-C18	PDM-46	colon	malignant neoplasm	Wellcome Sanger Institute
	HCM-SANG-0270-C20	PDM-47	rectum	primary adenocarcinoma	Wellcome Sanger Institute
	HCM-SANG-0273-C18	PDM-50	ascending colon	malignant neoplasm	Wellcome Sanger Institute
	HCM-SANG-0276-C18	PDM-53	colon	malignant neoplasm	Wellcome Sanger Institute
	HCM-SANG-0282-C18	PDM-58	colon	malignant neoplasm	Wellcome Sanger Institute
	HCM-CSHL-0142-C18	PDM-95	colon	malignant neoplasm, adenocarcinoma	Cold Spring Harbor Laboratory
	HCM-CSHL-0143-C20	PDM-96	rectum	malignant neoplasm	Cold Spring Harbor Laboratory
	HCM-CSHL-0158-C20	PDM-97	rectum	malignant neoplasm	Cold Spring Harbor Laboratory
	HCM-CSHL-0164-C20	PDM-103	rectum	malignant neoplasm	Cold Spring Harbor Laboratory
	HCM-CSHL-0238-C18	PDM-185	colon	malignant neoplasm of colon	Cold Spring Harbor Laboratory
	HCM-CSHL-0246-C19	PDM-191	rectum	malignant neoplasm	Cold Spring Harbor Laboratory
	HCM-CSHL-0322-C20	PDM-254	rectum	malignant neoplasm, rectal cancer	Cold Spring Harbor Laboratory
	HCM-CSHL-0245-C18-A	PDM-255	colon	malignant neoplasm, cancer	Cold Spring Harbor Laboratory
	HCM-CSHL-0247-C18-A	PDM-256	colon	malignant neoplasm, adenocarcinoma	Cold Spring Harbor Laboratory
	HCM-CSHL-0248-C19	PDM-257	rectum	malignant neoplasm	Cold Spring Harbor Laboratory
	HCM-CSHL-0381-C20	PDM-263	rectum	malignant neoplasm, rectal cancer	Cold Spring Harbor Laboratory
	HCM-CSHL-0382-C19	PDM-264	rectosigmoid junction	malignant neoplasm, adenocarcinoma	Cold Spring Harbor Laboratory
	HCM-CSHL-0245-C18-B	PDM-275	lymph node metastasis of colorectal cancer	malignant neoplasm, adenocarcinoma	Cold Spring Harbor Laboratory
	HCM-CSHL-0058-C34	PDM-3	lung	primary adenocarcinoma	Cold Spring Harbor Laboratory
	HCM-BROD-0027-C34	PDM-112	brain metastasis of lung cancer	malignant neoplasm of bronchus and lung	Broad Institute

## Sheet: Supplementary Table 2 
	Supplementary Table 2. Driver and tumor suppressor genes, which were detected by exome-seq and RNA-seq in the present study, on representative cancer gene panels
	Genetic alterations considered as pathogenic in ClinVar and/or previous reports are highlighted in red.
	Fusion genes analyzed by a certified laboratory or detected by RNA-seq in the present study are shown.
	Official Symbol	Official Full Name	HGNC ID	Location	MSK IMPACT1,2	F1CDx3	NCC OncoPanel4	MGH SNaPshot V45	QIA Comprehensive Cancer Panel6	Oncomine Comprehensive Assay V37,8	PDT-LUAD#5	PDT-LUAD#19	PDT-LUAD#43
	ABL1	ABL proto-oncogene 1, non-receptor tyrosine kinase	HGNC:76	9q34.12
	ABRAXAS1	abraxas 1, BRCA1 A complex subunit	HGNC:25829	4q21.23
	ACTN4	actinin alpha 4	HGNC:166	19q13.2
	ACVR1	activin A receptor type 1	HGNC:171	2q24.1
	ACVR1B	activin A receptor type 1B	HGNC:172	12q13.13
	AGO2	argonaute RISC catalytic component 2	HGNC:3263	8q24.3
	AKT1	AKT serine/threonine kinase 1	HGNC:391	14q32.33
	AKT2	AKT serine/threonine kinase 2	HGNC:392	19q13.2
	AKT3	AKT serine/threonine kinase 3	HGNC:393	1q43-q44
	ALK	ALK receptor tyrosine kinase	HGNC:427	2p23.2-p23.1
	ALOX12B	arachidonate 12-lipoxygenase, 12R type	HGNC:430	17p13.1
	AMER1	APC membrane recruitment protein 1	HGNC:26837	Xq11.2
	ANKRD11	ankyrin repeat domain 11	HGNC:21316	16q24.3
	APC	APC regulator of WNT signaling pathway	HGNC:583	5q22.2
	AR	androgen receptor	HGNC:644	Xq12
	ARAF	A-Raf proto-oncogene, serine/threonine kinase	HGNC:646	Xp11.3
	ARFRP1	ADP ribosylation factor related protein 1	HGNC:662	20q13.33
	ARID1A	AT-rich interaction domain 1A	HGNC:11110	1p36.11
	ARID1B	AT-rich interaction domain 1B	HGNC:18040	6q25.3
	ARID2	AT-rich interaction domain 2	HGNC:18037	12q12
	ARID5B	AT-rich interaction domain 5B	HGNC:17362	10q21.2
	ASXL1	ASXL transcriptional regulator 1	HGNC:18318	20q11.21
	ASXL2	ASXL transcriptional regulator 2	HGNC:23805	2p23.3
	ATM	ATM serine/threonine kinase	HGNC:795	11q22.3
	ATR	ATR serine/threonine kinase	HGNC:882	3q23
	ATRX	ATRX chromatin remodeler	HGNC:886	Xq21.1
	AURKA	aurora kinase A	HGNC:11393	20q13.2
	AURKB	aurora kinase B	HGNC:11390	17p13.1
	AURKC	aurora kinase C	HGNC:11391	19q13.43
	AXIN1	axin 1	HGNC:903	16p13.3
	AXIN2	axin 2	HGNC:904	17q24.1
	AXL	AXL receptor tyrosine kinase	HGNC:905	19q13.2
	B2M	beta-2-microglobulin	HGNC:914	15q21.1
	BABAM1	BRISC and BRCA1 A complex member 1	HGNC:25008	19p13.11
	BAP1	BRCA1 associated protein 1	HGNC:950	3p21.1
	BARD1	BRCA1 associated RING domain 1	HGNC:952	2q35
	BBC3	BCL2 binding component 3	HGNC:17868	19q13.32
	BCL10	BCL10 immune signaling adaptor	HGNC:989	1p22.3
	BCL2	BCL2 apoptosis regulator	HGNC:990	18q21.33
	BCL2L1	BCL2 like 1	HGNC:992	20q11.21
	BCL2L11	BCL2 like 11	HGNC:994	2q13
	BCL2L2	BCL2 like 2	HGNC:995	14q11.2
	BCL6	BCL6 transcription repressor	HGNC:1001	3q27.3
	BCOR	BCL6 corepressor	HGNC:20893	Xp11.4
	BCORL1	BCL6 corepressor like 1	HGNC:25657	Xq26.1
	BCR	BCR activator of RhoGEF and GTPase	HGNC:1014	22q11.23
	BIRC3	baculoviral IAP repeat containing 3	HGNC:591	11q22.2
	BLM	BLM RecQ like helicase	HGNC:1058	15q26.1
	BMPR1A	bone morphogenetic protein receptor type 1A	HGNC:1076	10q23.2
	BRAF	B-Raf proto-oncogene, serine/threonine kinase	HGNC:1097	7q34							c.1406G>C (p.G469A)
	BRCA1	BRCA1 DNA repair associated	HGNC:1100	17q21.31
	BRCA2	BRCA2 DNA repair associated	HGNC:1101	13q13.1
	BRD4	bromodomain containing 4	HGNC:13575	19p13.12
	BRIP1	BRCA1 interacting protein C-terminal helicase 1	HGNC:20473	17q23.2
	BTG1	BTG anti-proliferation factor 1	HGNC:1130	12q21.33
	BTG2	BTG anti-proliferation factor 2	HGNC:1131	1q32.1
	BTK	Bruton tyrosine kinase	HGNC:1133	Xq22.1
	CALR	calreticulin	HGNC:1455	19p13.13
	CARD11	caspase recruitment domain family member 11	HGNC:16393	7p22.2
	CARM1	coactivator associated arginine methyltransferase 1	HGNC:23393	19p13.2
	CASP8	caspase 8	HGNC:1509	2q33.1
	CBFB	core-binding factor subunit beta	HGNC:1539	16q22.1
	CBL	Cbl proto-oncogene	HGNC:1541	11q23.3
	CBLB	Cbl proto-oncogene B	HGNC:1542	3q13.11
	CBLC	Cbl proto-oncogene C	HGNC:15961	19q13.32
	CCND1	cyclin D1	HGNC:1582	11q13.3
	CCND2	cyclin D2	HGNC:1583	12p13.32
	CCND3	cyclin D3	HGNC:1585	6p21.1
	CCNE1	cyclin E1	HGNC:1589	19q12
	CCNQ	cyclin Q	HGNC:28434	Xq28
	CD22	CD22 molecule	HGNC:1643	19q13.12
	CD274	CD274 molecule	HGNC:17635	9p24.1
	CD276	CD276 molecule	HGNC:19137	15q24.1
	CD70	CD70 molecule	HGNC:11937	19p13.3
	CD79A	CD79a molecule	HGNC:1698	19q13.2
	CD79B	CD79b molecule	HGNC:1699	17q23.3
	CDC42	cell division cycle 42	HGNC:1736	1p36.12
	CDC73	cell division cycle 73	HGNC:16783	1q31.2
	CDH1	cadherin 1	HGNC:1748	16q22.1
	CDK12	cyclin dependent kinase 12	HGNC:24224	17q12
	CDK4	cyclin dependent kinase 4	HGNC:1773	12q14.1
	CDK6	cyclin dependent kinase 6	HGNC:1777	7q21.2
	CDK8	cyclin dependent kinase 8	HGNC:1779	13q12.13
	CDKN1A	cyclin dependent kinase inhibitor 1A	HGNC:1784	6p21.2
	CDKN1B	cyclin dependent kinase inhibitor 1B	HGNC:1785	12p13.1
	CDKN2A	cyclin dependent kinase inhibitor 2A	HGNC:1787	9p21.3
	CDKN2B	cyclin dependent kinase inhibitor 2B	HGNC:1788	9p21.3
	CDKN2C	cyclin dependent kinase inhibitor 2C	HGNC:1789	1p32.3
	CEBPA	CCAAT enhancer binding protein alpha	HGNC:1833	19q13.11
	CENPA	centromere protein A	HGNC:1851	2p23.3
	CHEK1	checkpoint kinase 1	HGNC:1925	11q24.2
	CHEK2	checkpoint kinase 2	HGNC:16627	22q12.1
	CIC	capicua transcriptional repressor	HGNC:14214	19q13.2
	COP1	COP1 E3 ubiquitin ligase	HGNC:17440	1q25.1-q25.2
	CREBBP	CREB binding protein	HGNC:2348	16p13.3
	CRKL	CRK like proto-oncogene, adaptor protein	HGNC:2363	22q11.21
	CRLF2	cytokine receptor like factor 2	HGNC:14281	Xp22.3 and Yp11.3
	CSDE1	cold shock domain containing E1	HGNC:29905	1p13.2
	CSF1R	colony stimulating factor 1 receptor	HGNC:2433	5q32
	CSF3R	colony stimulating factor 3 receptor	HGNC:2439	1p34.3
	CTCF	CCCTC-binding factor	HGNC:13723	16q22.1
	CTLA4	cytotoxic T-lymphocyte associated protein 4	HGNC:2505	2q33.2
	CTNNA1	catenin alpha 1	HGNC:2509	5q31.2
	CTNNB1	catenin beta 1	HGNC:2514	3p22.1
	CUL3	cullin 3	HGNC:2553	2q36.2
	CUL4A	cullin 4A	HGNC:2554	13q34
	CUX1	cut like homeobox 1	HGNC:2557	7q22.1
	CXCR4	C-X-C motif chemokine receptor 4	HGNC:2561	2q22.1
	CYLD	CYLD lysine 63 deubiquitinase	HGNC:2584	16q12.1
	CYP17A1	cytochrome P450 family 17 subfamily A member 1	HGNC:2593	10q24.32
	CYSLTR2	cysteinyl leukotriene receptor 2	HGNC:18274	13q14.2
	DAXX	death domain associated protein	HGNC:2681	6p21.32
	DCUN1D1	defective in cullin neddylation 1 domain containing 1	HGNC:18184	3q26.33
	DDR1	discoidin domain receptor tyrosine kinase 1	HGNC:2730	6p21.33
	DDR2	discoidin domain receptor tyrosine kinase 2	HGNC:2731	1q23.3
	DICER1	dicer 1, ribonuclease III	HGNC:17098	14q32.13
	DIS3	DIS3 homolog, exosome endoribonuclease and 3'-5' exoribonuclease	HGNC:20604	13q21.33
	DNAJB1	DnaJ heat shock protein family (Hsp40) member B1	HGNC:5270	19p13.12
	DNM2	dynamin 2	HGNC:2974	19p13.2
	DNMT1	DNA methyltransferase 1	HGNC:2976	19p13.2
	DNMT3A	DNA methyltransferase 3 alpha	HGNC:2978	2p23.3
	DNMT3B	DNA methyltransferase 3 beta	HGNC:2979	20q11.21
	DOT1L	DOT1 like histone lysine methyltransferase	HGNC:24948	19p13.3
	DROSHA	drosha ribonuclease III	HGNC:17904	5p13.3
	DUSP4	dual specificity phosphatase 4	HGNC:3070	8p12
	E2F3	E2F transcription factor 3	HGNC:3115	6p22.3
	EED	embryonic ectoderm development	HGNC:3188	11q14.2
	EGFL7	EGF like domain multiple 7	HGNC:20594	9q34.3
	EGFR	epidermal growth factor receptor	HGNC:3236	7p11.2									c.2573T>G (p.L858R)
	EGLN1	egl-9 family hypoxia inducible factor 1	HGNC:1232	1q42.2
	EIF1AX	eukaryotic translation initiation factor 1A X-linked	HGNC:3250	Xp22.12
	EIF4A2	eukaryotic translation initiation factor 4A2	HGNC:3284	3q27.3
	EIF4E	eukaryotic translation initiation factor 4E	HGNC:3287	4q23
	ELF3	E74 like ETS transcription factor 3	HGNC:3318	1q32.1
	ELOC	elongin C	HGNC:11617	8q21.11
	EMSY	EMSY transcriptional repressor, BRCA2 interacting	HGNC:18071	11q13.5
	ENO1	enolase 1	HGNC:3350	1p36.23
	EP300	E1A binding protein p300	HGNC:3373	22q13.2
	EPAS1	endothelial PAS domain protein 1	HGNC:3374	2p21
	EPCAM	epithelial cell adhesion molecule	HGNC:11529	2p21
	EPHA3	EPH receptor A3	HGNC:3387	3p11.1
	EPHA5	EPH receptor A5	HGNC:3389	4q13.1-q13.2
	EPHA7	EPH receptor A7	HGNC:3390	6q16.1
	EPHB1	EPH receptor B1	HGNC:3392	3q22.2
	EPHB4	EPH receptor B4	HGNC:3395	7q22.1
	ERBB2	erb-b2 receptor tyrosine kinase 2	HGNC:3430	17q12
	ERBB3	erb-b2 receptor tyrosine kinase 3	HGNC:3431	12q13.2
	ERBB4	erb-b2 receptor tyrosine kinase 4	HGNC:3432	2q34
	ERCC2	ERCC excision repair 2, TFIIH core complex helicase subunit	HGNC:3434	19q13.32
	ERCC3	ERCC excision repair 3, TFIIH core complex helicase subunit	HGNC:3435	2q14.3
	ERCC4	ERCC excision repair 4, endonuclease catalytic subunit	HGNC:3436	16p13.12
	ERCC5	ERCC excision repair 5, endonuclease	HGNC:3437	13q33.1
	ERF	ETS2 repressor factor	HGNC:3444	19q13.2
	ERG	ETS transcription factor ERG	HGNC:3446	21q22.2
	ERRFI1	ERBB receptor feedback inhibitor 1	HGNC:18185	1p36.23
	ESR1	estrogen receptor 1	HGNC:3467	6q25.1-q25.2
	ETV1	ETS variant transcription factor 1	HGNC:3490	7p21.2
	ETV6	ETS variant transcription factor 6	HGNC:3495	12p13.2
	EXO1	exonuclease 1	HGNC:3511	1q43
	EZH1	enhancer of zeste 1 polycomb repressive complex 2 subunit	HGNC:3526	17q21.2
	EZH2	enhancer of zeste 2 polycomb repressive complex 2 subunit	HGNC:3527	7q36.1
	FANCA	FA complementation group A	HGNC:3582	16q24.3
	FANCC	FA complementation group C	HGNC:3584	9q22.32
	FANCD2	FA complementation group D2	HGNC:3585	3p25.3
	FANCE	FA complementation group E	HGNC:3586	6p21.31
	FANCF	FA complementation group F	HGNC:3587	11p14.3
	FANCG	FA complementation group G	HGNC:3588	9p13.3
	FANCL	FA complementation group L	HGNC:20748	2p16.1
	FAS	Fas cell surface death receptor	HGNC:11920	10q23.31
	FAT1	FAT atypical cadherin 1	HGNC:3595	4q35.2
	FBXW7	F-box and WD repeat domain containing 7	HGNC:16712	4q31.3
	FGF10	fibroblast growth factor 10	HGNC:3666	5p12
	FGF12	fibroblast growth factor 12	HGNC:3668	3q28-q29
	FGF14	fibroblast growth factor 14	HGNC:3671	13q33.1
	FGF19	fibroblast growth factor 19	HGNC:3675	11q13.3
	FGF23	fibroblast growth factor 23	HGNC:3680	12p13.32
	FGF3	fibroblast growth factor 3	HGNC:3681	11q13.3
	FGF4	fibroblast growth factor 4	HGNC:3682	11q13.3
	FGF6	fibroblast growth factor 6	HGNC:3684	12p13.32
	FGFR1	fibroblast growth factor receptor 1	HGNC:3688	8p11.23
	FGFR2	fibroblast growth factor receptor 2	HGNC:3689	10q26.13
	FGFR3	fibroblast growth factor receptor 3	HGNC:3690	4p16.3
	FGFR4	fibroblast growth factor receptor 4	HGNC:3691	5q35.2
	FH	fumarate hydratase	HGNC:3700	1q43
	FLCN	folliculin	HGNC:27310	17p11.2
	FLT1	fms related receptor tyrosine kinase 1	HGNC:3763	13q12.3
	FLT3	fms related receptor tyrosine kinase 3	HGNC:3765	13q12.2
	FLT4	fms related receptor tyrosine kinase 4	HGNC:3767	5q35.3
	FOXA1	forkhead box A1	HGNC:5021	14q21.1
	FOXL2	forkhead box L2	HGNC:1092	3q22.3
	FOXO1	forkhead box O1	HGNC:3819	13q14.11
	FOXP1	forkhead box P1	HGNC:3823	3p13
	FUBP1	far upstream element binding protein 1	HGNC:4004	1p31.1
	FYN	FYN proto-oncogene, Src family tyrosine kinase	HGNC:4037	6q21
	GABRA6	gamma-aminobutyric acid type A receptor subunit alpha6	HGNC:4080	5q34
	GALNT12	polypeptide N-acetylgalactosaminyltransferase 12	HGNC:19877	9q22.33
	GATA1	GATA binding protein 1	HGNC:4170	Xp11.23
	GATA2	GATA binding protein 2	HGNC:4171	3q21.3
	GATA3	GATA binding protein 3	HGNC:4172	10p14
	GATA4	GATA binding protein 4	HGNC:4173	8p23.1
	GATA6	GATA binding protein 6	HGNC:4174	18q11.2
	GEN1	GEN1 Holliday junction 5' flap endonuclease	HGNC:26881	2p24.2
	GID4	GID complex subunit 4 homolog	HGNC:28453	17p11.2
	GLI1	GLI family zinc finger 1	HGNC:4317	12q13.3
	GNA11	G protein subunit alpha 11	HGNC:4379	19p13.3
	GNA13	G protein subunit alpha 13	HGNC:4381	17q24.1
	GNAQ	G protein subunit alpha q	HGNC:4390	9q21.2
	GNAS	GNAS complex locus	HGNC:4392	20q13.32
	GPS2	G protein pathway suppressor 2	HGNC:4550	17p13.1
	GREM1	gremlin 1, DAN family BMP antagonist	HGNC:2001	15q13.3
	GRIN2A	glutamate ionotropic receptor NMDA type subunit 2A	HGNC:4585	16p13.2
	GRM3	glutamate metabotropic receptor 3	HGNC:4595	7q21.11-q21.12
	GSK3B	glycogen synthase kinase 3 beta	HGNC:4617	3q13.33
	H1-2	H1.2 linker histone, cluster member	HGNC:4716	6p22.2
	H2BC5	H2B clustered histone 5	HGNC:4747	6p22.2
	H3-3A	H3.3 histone A	HGNC:4764	1q42.12
	H3-3B	H3.3 histone B	HGNC:4765	17q25.1
	H3-4	H3.4 histone	HGNC:4778	1q42.13
	H3-5	H3.5 histone	HGNC:33164	12p11.21
	H3C1	H3 clustered histone 1	HGNC:4766	6p22.2
	H3C10	H3 clustered histone 10	HGNC:4775	6p22.1
	H3C11	H3 clustered histone 11	HGNC:4771	6p22.1
	H3C12	H3 clustered histone 12	HGNC:4774	6p22.1
	H3C13	H3 clustered histone 13	HGNC:25311	1q21.2
	H3C14	H3 clustered histone 14	HGNC:20503	1q21.2
	H3C2	H3 clustered histone 2	HGNC:4776	6p22.2
	H3C3	H3 clustered histone 3	HGNC:4768	6p22.2
	H3C4	H3 clustered histone 4	HGNC:4767	6p22.2
	H3C6	H3 clustered histone 6	HGNC:4769	6p22.2
	H3C7	H3 clustered histone 7	HGNC:4773	6p22.2
	H3C8	H3 clustered histone 8	HGNC:4772	6p22.2
	HDAC1	histone deacetylase 1	HGNC:4852	1p35.2-p35.1
	HGF	hepatocyte growth factor	HGNC:4893	7q21.11
	HLA-A	major histocompatibility complex, class I, A	HGNC:4931	6p22.1
	HLA-B	major histocompatibility complex, class I, B	HGNC:4932	6p21.33
	HNF1A	HNF1 homeobox A	HGNC:11621	12q24.31
	HOXB13	homeobox B13	HGNC:5112	17q21.32
	HRAS	HRas proto-oncogene, GTPase	HGNC:5173	11p15.5
	HSD3B1	hydroxy-delta-5-steroid dehydrogenase, 3 beta- and steroid delta-isomerase 1	HGNC:5217	1p12
	HSP90AA1	heat shock protein 90 alpha family class A member 1	HGNC:5253	14q32.31
	ICOSLG	inducible T cell costimulator ligand	HGNC:17087	21q22.3
	ID3	inhibitor of DNA binding 3, HLH protein	HGNC:5362	1p36.12
	IDH1	isocitrate dehydrogenase (NADP(+)) 1	HGNC:5382	2q34
	IDH2	isocitrate dehydrogenase (NADP(+)) 2	HGNC:5383	15q26.1
	IFNGR1	interferon gamma receptor 1	HGNC:5439	6q23.3
	IGF1	insulin like growth factor 1	HGNC:5464	12q23.2
	IGF1R	insulin like growth factor 1 receptor	HGNC:5465	15q26.3
	IGF2	insulin like growth factor 2	HGNC:5466	11p15.5
	IKBKE	inhibitor of nuclear factor kappa B kinase subunit epsilon	HGNC:14552	1q32.1
	IKZF1	IKAROS family zinc finger 1	HGNC:13176	7p12.2
	IKZF3	IKAROS family zinc finger 3	HGNC:13178	17q12-q21.1
	IL10	interleukin 10	HGNC:5962	1q32.1
	IL7R	interleukin 7 receptor	HGNC:6024	5p13.2
	INHA	inhibin subunit alpha	HGNC:6065	2q35
	INHBA	inhibin subunit beta A	HGNC:6066	7p14.1
	INPP4A	inositol polyphosphate-4-phosphatase type I A	HGNC:6074	2q11.2
	INPP4B	inositol polyphosphate-4-phosphatase type II B	HGNC:6075	4q31.21
	INPPL1	inositol polyphosphate phosphatase like 1	HGNC:6080	11q13.4
	INSR	insulin receptor	HGNC:6091	19p13.2
	IRF2	interferon regulatory factor 2	HGNC:6117	4q35.1
	IRF4	interferon regulatory factor 4	HGNC:6119	6p25.3
	IRS1	insulin receptor substrate 1	HGNC:6125	2q36.3
	IRS2	insulin receptor substrate 2	HGNC:6126	13q34
	JAK1	Janus kinase 1	HGNC:6190	1p31.3
	JAK2	Janus kinase 2	HGNC:6192	9p24.1
	JAK3	Janus kinase 3	HGNC:6193	19p13.11
	JUN	Jun proto-oncogene, AP-1 transcription factor subunit	HGNC:6204	1p32.1
	KAT6A	lysine acetyltransferase 6A	HGNC:13013	8p11.21
	KDM5A	lysine demethylase 5A	HGNC:9886	12p13.33
	KDM5C	lysine demethylase 5C	HGNC:11114	Xp11.22
	KDM6A	lysine demethylase 6A	HGNC:12637	Xp11.3
	KDR	kinase insert domain receptor	HGNC:6307	4q12
	KEAP1	kelch like ECH associated protein 1	HGNC:23177	19p13.2
	KEL	Kell metallo-endopeptidase (Kell blood group)	HGNC:6308	7q34
	KIT	KIT proto-oncogene, receptor tyrosine kinase	HGNC:6342	4q12
	KLF4	Kruppel like factor 4	HGNC:6348	9q31.2
	KLHL6	kelch like family member 6	HGNC:18653	3q27.1
	KMT2A	lysine methyltransferase 2A	HGNC:7132	11q23.3
	KMT2A	lysine methyltransferase 2A	HGNC:7132	11q23.3
	KMT2B	lysine methyltransferase 2B	HGNC:15840	19q13.12
	KMT2C	lysine methyltransferase 2C	HGNC:13726	7q36.1
	KMT2D	lysine methyltransferase 2D	HGNC:7133	12q13.12
	KMT5A	lysine methyltransferase 5A	HGNC:29489	12q24.31
	KNSTRN	kinetochore localized astrin (SPAG5) binding protein	HGNC:30767	15q15.1
	KRAS	KRAS proto-oncogene, GTPase	HGNC:6407	12p12.1
	LATS1	large tumor suppressor kinase 1	HGNC:6514	6q25.1
	LATS2	large tumor suppressor kinase 2	HGNC:6515	13q12.11
	LMO1	LIM domain only 1	HGNC:6641	11p15.4
	LRP1B	LDL receptor related protein 1B	HGNC:6693	2q22.1-q22.2
	LTK	leukocyte receptor tyrosine kinase	HGNC:6721	15q15.1
	LYN	LYN proto-oncogene, Src family tyrosine kinase	HGNC:6735	8q12.1
	MAF	MAF bZIP transcription factor	HGNC:6776	16q23.2
	MAGOH	mago homolog, exon junction complex subunit	HGNC:6815	1p32.3
	MALT1	MALT1 paracaspase	HGNC:6819	18q21.32
	MAP2K1	mitogen-activated protein kinase kinase 1	HGNC:6840	15q22.31
	MAP2K2	mitogen-activated protein kinase kinase 2	HGNC:6842	19p13.3
	MAP2K4	mitogen-activated protein kinase kinase 4	HGNC:6844	17p12
	MAP3K1	mitogen-activated protein kinase kinase kinase 1	HGNC:6848	5q11.2
	MAP3K13	mitogen-activated protein kinase kinase kinase 13	HGNC:6852	3q27.2
	MAP3K14	mitogen-activated protein kinase kinase kinase 14	HGNC:6853	17q21.31
	MAP3K4	mitogen-activated protein kinase kinase kinase 4	HGNC:6856	6q26
	MAPK1	mitogen-activated protein kinase 1	HGNC:6871	22q11.22
	MAPK3	mitogen-activated protein kinase 3	HGNC:6877	16p11.2
	MAPKAP1	MAPK associated protein 1	HGNC:18752	9q33.3
	MAX	MYC associated factor X	HGNC:6913	14q23.3
	MCL1	MCL1 apoptosis regulator, BCL2 family member	HGNC:6943	1q21.2
	MDC1	mediator of DNA damage checkpoint 1	HGNC:21163	6p21.33
	MDM2	MDM2 proto-oncogene	HGNC:6973	12q15
	MDM4	MDM4 regulator of p53	HGNC:6974	1q32.1
	MED12	mediator complex subunit 12	HGNC:11957	Xq13.1
	MEF2B	myocyte enhancer factor 2B	HGNC:6995	19p13.11
	MEN1	menin 1	HGNC:7010	11q13
	MERTK	MER proto-oncogene, tyrosine kinase	HGNC:7027	2q13
	MET	MET proto-oncogene, receptor tyrosine kinase	HGNC:7029	7q31
	MGA	MAX dimerization protein MGA	HGNC:14010	15q15
	MITF	melanocyte inducing transcription factor	HGNC:7105	3p13
	MKNK1	MAPK interacting serine/threonine kinase 1	HGNC:7110	1p33
	MLH1	mutL homolog 1	HGNC:7127	3p22.2
	MPL	MPL proto-oncogene, thrombopoietin receptor	HGNC:7217	1p34.2
	MRE11	MRE11 homolog, double strand break repair nuclease	HGNC:7230	11q21
	MSH2	mutS homolog 2	HGNC:7325	2p21-p16.3
	MSH3	mutS homolog 3	HGNC:7326	5q14.1
	MSH6	mutS homolog 6	HGNC:7329	2p16.3
	MSI1	musashi RNA binding protein 1	HGNC:7330	12q24.31
	MSI2	musashi RNA binding protein 2	HGNC:18585	17q22
	MST1	macrophage stimulating 1	HGNC:7380	3p21.31
	MST1R	macrophage stimulating 1 receptor	HGNC:7381	3p21.31
	MTAP	methylthioadenosine phosphorylase	HGNC:7413	9p21.3
	MTOR	mechanistic target of rapamycin kinase	HGNC:3942	1p36.22
	MUTYH	mutY DNA glycosylase	HGNC:7527	1p34.1
	MYC	MYC proto-oncogene, bHLH transcription factor	HGNC:7553	8q24.21
	MYCL	MYCL proto-oncogene, bHLH transcription factor	HGNC:7555	1p34.2
	MYCN	MYCN proto-oncogene, bHLH transcription factor	HGNC:7559	2p24.3
	MYD88	MYD88 innate immune signal transduction adaptor	HGNC:7562	3p22.2
	MYOD1	myogenic differentiation 1	HGNC:7611	11p15.1
	NBN	nibrin	HGNC:7652	8q21.3
	NCOA3	nuclear receptor coactivator 3	HGNC:7670	20q13.12
	NCOR1	nuclear receptor corepressor 1	HGNC:7672	17p12-p11.2
	NEGR1	neuronal growth regulator 1	HGNC:17302	1p31.1
	NF1	neurofibromin 1	HGNC:7765	17q11.2
	NF2	neurofibromin 2	HGNC:7773	22q12.2
	NFE2L2	nuclear factor, erythroid 2 like 2	HGNC:7782	2q31.2
	NFKBIA	NFKB inhibitor alpha	HGNC:7797	14q13.2
	NKX2-1	NK2 homeobox 1	HGNC:11825	14q13.3
	NKX3-1	NK3 homeobox 1	HGNC:7838	8p21.2
	NOTCH1	notch receptor 1	HGNC:7881	9q34.3
	NOTCH2	notch receptor 2	HGNC:7882	1p12
	NOTCH3	notch receptor 3	HGNC:7883	19p13.12
	NOTCH4	notch receptor 4	HGNC:7884	6p21.32
	NPM1	nucleophosmin 1	HGNC:7910	5q35.1
	NRAS	NRAS proto-oncogene, GTPase	HGNC:7989	1p13.2
	NRG1	neuregulin 1	HGNC:7997	8p12
	NSD1	nuclear receptor binding SET domain protein 1	HGNC:14234	5q35.3
	NSD2	nuclear receptor binding SET domain protein 2	HGNC:12766	4p16.3
	NSD3	nuclear receptor binding SET domain protein 3	HGNC:12767	8p11.23
	NT5C2	5'-nucleotidase, cytosolic II	HGNC:8022	10q24.32-q24.33
	NTHL1	nth like DNA glycosylase 1	HGNC:8028	16p13.3
	NTRK1	neurotrophic receptor tyrosine kinase 1	HGNC:8031	1q23.1
	NTRK2	neurotrophic receptor tyrosine kinase 2	HGNC:8032	9q21.33
	NTRK3	neurotrophic receptor tyrosine kinase 3	HGNC:8033	15q25.3
	NUF2	NUF2 component of NDC80 kinetochore complex	HGNC:14621	1q23.3
	NUP93	nucleoporin 93	HGNC:28958	16q13
	P2RY8	P2Y receptor family member 8	HGNC:15524	Xp22.33 and Yp11.3
	PAK1	p21 (RAC1) activated kinase 1	HGNC:8590	11q13.5-q14.1
	PAK3	p21 (RAC1) activated kinase 3	HGNC:8592	Xq23
	PAK5	p21 (RAC1) activated kinase 5	HGNC:15916	20p12.2
	PALB2	partner and localizer of BRCA2	HGNC:26144	16p12.2
	PARP1	poly(ADP-ribose) polymerase 1	HGNC:270	1q42.12
	PARP2	poly(ADP-ribose) polymerase 2	HGNC:272	14q11.2
	PARP3	poly(ADP-ribose) polymerase family member 3	HGNC:273	3p21.2
	PAX5	paired box 5	HGNC:8619	9p13.2
	PBRM1	polybromo 1	HGNC:30064	3p21.1
	PDCD1	programmed cell death 1	HGNC:8760	2q37.3
	PDCD1LG2	programmed cell death 1 ligand 2	HGNC:18731	9p24.1
	PDGFRA	platelet derived growth factor receptor alpha	HGNC:8803	4q12
	PDGFRB	platelet derived growth factor receptor beta	HGNC:8804	5q32
	PDK1	pyruvate dehydrogenase kinase 1	HGNC:8809	2q31.1
	PDPK1	3-phosphoinositide dependent protein kinase 1	HGNC:8816	16p13.3
	PGR	progesterone receptor	HGNC:8910	11q22.1
	PHOX2B	paired like homeobox 2B	HGNC:9143	4p13
	PIK3C2B	phosphatidylinositol-4-phosphate 3-kinase catalytic subunit type 2 beta	HGNC:8972	1q32.1
	PIK3C2G	phosphatidylinositol-4-phosphate 3-kinase catalytic subunit type 2 gamma	HGNC:8973	12p12.3
	PIK3C3	phosphatidylinositol 3-kinase catalytic subunit type 3	HGNC:8974	18q12.3
	PIK3CA	phosphatidylinositol-4,5-bisphosphate 3-kinase catalytic subunit alpha	HGNC:8975	3q26.32
	PIK3CB	phosphatidylinositol-4,5-bisphosphate 3-kinase catalytic subunit beta	HGNC:8976	3q22.3
	PIK3CD	phosphatidylinositol-4,5-bisphosphate 3-kinase catalytic subunit delta	HGNC:8977	1p36.22
	PIK3CG	phosphatidylinositol-4,5-bisphosphate 3-kinase catalytic subunit gamma	HGNC:8978	7q22.3
	PIK3R1	phosphoinositide-3-kinase regulatory subunit 1	HGNC:8979	5q13.1
	PIK3R2	phosphoinositide-3-kinase regulatory subunit 2	HGNC:8980	19p13.11
	PIK3R3	phosphoinositide-3-kinase regulatory subunit 3	HGNC:8981	1p34.1
	PIM1	Pim-1 proto-oncogene, serine/threonine kinase	HGNC:8986	6p21.2
	PLCG1	phospholipase C gamma 1	HGNC:9065	20q12
	PLCG2	phospholipase C gamma 2	HGNC:9066	16q24.1
	PLK2	polo like kinase 2	HGNC:19699	5q11.2
	PMAIP1	phorbol-12-myristate-13-acetate-induced protein 1	HGNC:9108	18q21.32
	PMS1	PMS1 homolog 1, mismatch repair system component	HGNC:9121	2q32.2
	PMS2	PMS1 homolog 2, mismatch repair system component	HGNC:9122	7p22.1
	PNRC1	proline rich nuclear receptor coactivator 1	HGNC:17278	6q15
	POLD1	DNA polymerase delta 1, catalytic subunit	HGNC:9175	19q13.3
	POLE	DNA polymerase epsilon, catalytic subunit	HGNC:9177	12q24.33
	PPARG	peroxisome proliferator activated receptor gamma	HGNC:9236	3p25.2
	PPM1D	protein phosphatase, Mg2+/Mn2+ dependent 1D	HGNC:9277	17q23.3
	PPP2R1A	protein phosphatase 2 scaffold subunit Aalpha	HGNC:9302	19q13.41
	PPP2R2A	protein phosphatase 2 regulatory subunit Balpha	HGNC:9304	8p21.2
	PPP4R2	protein phosphatase 4 regulatory subunit 2	HGNC:18296	3p13
	PPP6C	protein phosphatase 6 catalytic subunit	HGNC:9323	9q33.3
	PRDM1	PR/SET domain 1	HGNC:9346	6q21
	PRDM14	PR/SET domain 14	HGNC:14001	8q13.3
	PREX2	phosphatidylinositol-3,4,5-trisphosphate dependent Rac exchange factor 2	HGNC:22950	8q13.2
	PRKAR1A	protein kinase cAMP-dependent type I regulatory subunit alpha	HGNC:9388	17q24.2
	PRKCI	protein kinase C iota	HGNC:9404	3q26.2
	PRKD1	protein kinase D1	HGNC:9407	14q12
	PRKDC	protein kinase, DNA-activated, catalytic subunit	HGNC:9413	8q11.21
	PRKN	parkin RBR E3 ubiquitin protein ligase	HGNC:8607	6q26
	PRSS1	serine protease 1	HGNC:9475	7q34
	PTCH1	patched 1	HGNC:9585	9q22.32
	PTEN	phosphatase and tensin homolog	HGNC:9588	10q23.31
	PTP4A1	protein tyrosine phosphatase 4A1	HGNC:9634	6q12
	PTPN11	protein tyrosine phosphatase non-receptor type 11	HGNC:9644	12q24.13
	PTPRD	protein tyrosine phosphatase receptor type D	HGNC:9668	9p24.1-p23
	PTPRG	protein tyrosine phosphatase receptor type G	HGNC:9671	3p14.2
	PTPRO	protein tyrosine phosphatase receptor type O	HGNC:9678	12p12.3
	PTPRS	protein tyrosine phosphatase receptor type S	HGNC:9681	19p13.3
	PTPRT	protein tyrosine phosphatase receptor type T	HGNC:9682	20q12-q13.11
	QKI	QKI, KH domain containing RNA binding	HGNC:21100	6q26
	RAB35	RAB35, member RAS oncogene family	HGNC:9774	12q24.23
	RAC1	Rac family small GTPase 1	HGNC:9801	7p22.1
	RAC2	Rac family small GTPase 2	HGNC:9802	22q13.1
	RAD21	RAD21 cohesin complex component	HGNC:9811	8q24.11
	RAD50	RAD50 double strand break repair protein	HGNC:9816	5q31.1
	RAD51	RAD51 recombinase	HGNC:9817	15q15.1
	RAD51B	RAD51 paralog B	HGNC:9822	14q24.1
	RAD51C	RAD51 paralog C	HGNC:9820	17q22
	RAD51D	RAD51 paralog D	HGNC:9823	17q12
	RAD52	RAD52 homolog, DNA repair protein	HGNC:9824	12p13.33
	RAD54L	RAD54 like	HGNC:9826	1p34.1
	RAF1	Raf-1 proto-oncogene, serine/threonine kinase	HGNC:9829	3p25.2
	RARA	retinoic acid receptor alpha	HGNC:9864	17q21.2
	RASA1	RAS p21 protein activator 1	HGNC:9871	5q14.3
	RB1	RB transcriptional corepressor 1	HGNC:9884	13q14.2									c.2209G>T (p.E737*)
	RBM10	RNA binding motif protein 10	HGNC:9896	Xp11.3
	RECQL	RecQ like helicase	HGNC:9948	12p12.1
	RECQL4	RecQ like helicase 4	HGNC:9949	8q24.3
	REL	REL proto-oncogene, NF-kB subunit	HGNC:9954	2p16.1
	RET	ret proto-oncogene	HGNC:9967	10q11.21
	RHEB	Ras homolog, mTORC1 binding	HGNC:10011	7q36.1
	RHOA	ras homolog family member A	HGNC:667	3p21.31
	RICTOR	RPTOR independent companion of MTOR complex 2	HGNC:28611	5p13.1
	RIT1	Ras like without CAAX 1	HGNC:10023	1q22
	RNF43	ring finger protein 43	HGNC:18505	17q22
	ROS1	ROS proto-oncogene 1, receptor tyrosine kinase	HGNC:10261	6q22.1
	RPS6KA4	ribosomal protein S6 kinase A4	HGNC:10433	11q13.1
	RPS6KB2	ribosomal protein S6 kinase B2	HGNC:10437	11q13.2
	RPTOR	regulatory associated protein of MTOR complex 1	HGNC:30287	17q25.3
	RRAGC	Ras related GTP binding C	HGNC:19902	1p34.3
	RRAS	RAS related	HGNC:10447	19q13.33
	RRAS2	RAS related 2	HGNC:17271	11p15.2
	RTEL1	regulator of telomere elongation helicase 1	HGNC:15888	20q13.33
	RUNX1	RUNX family transcription factor 1	HGNC:10471	21q22.12
	RXRA	retinoid X receptor alpha	HGNC:10477	9q34.2
	RYBP	RING1 and YY1 binding protein	HGNC:10480	3p13
	SDHA	succinate dehydrogenase complex flavoprotein subunit A	HGNC:10680	5p15.33
	SDHAF2	succinate dehydrogenase complex assembly factor 2	HGNC:26034	11q12.2
	SDHB	succinate dehydrogenase complex iron sulfur subunit B	HGNC:10681	1p36.13
	SDHC	succinate dehydrogenase complex subunit C	HGNC:10682	1q23.3
	SDHD	succinate dehydrogenase complex subunit D	HGNC:10683	11q23.1
	SESN1	sestrin 1	HGNC:21595	6q21
	SESN2	sestrin 2	HGNC:20746	1p35.3
	SESN3	sestrin 3	HGNC:23060	11q21
	SETBP1	SET binding protein 1	HGNC:15573	18q12.3
	SETD2	SET domain containing 2, histone lysine methyltransferase	HGNC:18420	3p21.31
	SF3B1	splicing factor 3b subunit 1	HGNC:10768	2q33.1
	SGK1	serum/glucocorticoid regulated kinase 1	HGNC:10810	6q23.2
	SH2B3	SH2B adaptor protein 3	HGNC:29605	12q24.12
	SH2D1A	SH2 domain containing 1A	HGNC:10820	Xq25
	SHOC2	SHOC2 leucine rich repeat scaffold protein	HGNC:15454	10q25.2
	SHQ1	SHQ1, H/ACA ribonucleoprotein assembly factor	HGNC:25543	3p13
	SLX4	SLX4 structure-specific endonuclease subunit	HGNC:23845	16p13.3
	SMAD2	SMAD family member 2	HGNC:6768	18q21.1
	SMAD3	SMAD family member 3	HGNC:6769	15q22.33
	SMAD4	SMAD family member 4	HGNC:6770	18q21.2
	SMARCA4	SWI/SNF related, matrix associated, actin dependent regulator of chromatin, subfamily a, member 4	HGNC:11100	19p13.2
	SMARCB1	SWI/SNF related, matrix associated, actin dependent regulator of chromatin, subfamily b, member 1	HGNC:11103	22q11.23
	SMARCD1	SWI/SNF related, matrix associated, actin dependent regulator of chromatin, subfamily d, member 1	HGNC:11106	12q13.12
	SMC1A	structural maintenance of chromosomes 1A	HGNC:11111	Xp11.22
	SMC3	structural maintenance of chromosomes 3	HGNC:2468	10q25.2
	SMO	smoothened, frizzled class receptor	HGNC:11119	7q32.1
	SMYD3	SET and MYND domain containing 3	HGNC:15513	1q44
	SNCAIP	synuclein alpha interacting protein	HGNC:11139	5q23.2
	SOCS1	suppressor of cytokine signaling 1	HGNC:19383	16p13.13
	SOS1	SOS Ras/Rac guanine nucleotide exchange factor 1	HGNC:11187	2p22.1
	SOX17	SRY-box transcription factor 17	HGNC:18122	8q11.23
	SOX2	SRY-box transcription factor 2	HGNC:11195	3q26.33
	SOX9	SRY-box transcription factor 9	HGNC:11204	17q24.3
	SPEN	spen family transcriptional repressor	HGNC:17575	1p36.21-p36.13
	SPOP	speckle type BTB/POZ protein	HGNC:11254	17q21.33
	SPRED1	sprouty related EVH1 domain containing 1	HGNC:20249	15q14
	SRC	SRC proto-oncogene, non-receptor tyrosine kinase	HGNC:11283	20q11.23
	SRSF2	serine and arginine rich splicing factor 2	HGNC:10783	17q25.2
	STAG2	stromal antigen 2	HGNC:11355	Xq25
	STAT3	signal transducer and activator of transcription 3	HGNC:11364	17q21.2
	STAT5A	signal transducer and activator of transcription 5A	HGNC:11366	17q21.2
	STAT5B	signal transducer and activator of transcription 5B	HGNC:11367	17q21.2
	STK11	serine/threonine kinase 11	HGNC:11389	19p13.3
	STK19	serine/threonine kinase 19	HGNC:11398	6p21.33
	STK40	serine/threonine kinase 40	HGNC:21373	1p34.3
	SUFU	SUFU negative regulator of hedgehog signaling	HGNC:16466	10q24.32
	SUZ12	SUZ12 polycomb repressive complex 2 subunit	HGNC:17101	17q11.2
	SYK	spleen associated tyrosine kinase	HGNC:11491	9q22.2
	TAL1	TAL bHLH transcription factor 1, erythroid differentiation factor	HGNC:11556	1p33
	TAP1	transporter 1, ATP binding cassette subfamily B member	HGNC:43	6p21.32
	TAP2	transporter 2, ATP binding cassette subfamily B member	HGNC:44	6p21.32
	TBX3	T-box transcription factor 3	HGNC:11602	12q24.21
	TCF3	transcription factor 3	HGNC:11633	19p13.3
	TCF7L2	transcription factor 7 like 2	HGNC:11641	10q25.2-q25.3
	TEK	TEK receptor tyrosine kinase	HGNC:11724	9p21.2
	TENT5C	terminal nucleotidyltransferase 5C	HGNC:24712	1p12
	TERT	telomerase reverse transcriptase	HGNC:11730	5p15.33
	TET1	tet methylcytosine dioxygenase 1	HGNC:29484	10q21.3
	TET2	tet methylcytosine dioxygenase 2	HGNC:25941	4q24
	TGFBR1	transforming growth factor beta receptor 1	HGNC:11772	9q22.33
	TGFBR2	transforming growth factor beta receptor 2	HGNC:11773	3p24.1
	TIPARP	TCDD inducible poly(ADP-ribose) polymerase	HGNC:23696	3q25.31
	TMEM127	transmembrane protein 127	HGNC:26038	2q11.2
	TMPRSS2	transmembrane serine protease 2	HGNC:11876	21q22.3
	TNFAIP3	TNF alpha induced protein 3	HGNC:11896	6q23.3
	TNFRSF14	TNF receptor superfamily member 14	HGNC:11912	1p36.32
	TOP1	DNA topoisomerase I	HGNC:11986	20q12
	TP53	tumor protein p53	HGNC:11998	17p13.1							c.463A>C (p.T155P)	c.357del (p.K120Sfs*3)	c.838A>G (p.R280G)
	TP53BP1	tumor protein p53 binding protein 1	HGNC:11999	15q15.3
	TP63	tumor protein p63	HGNC:15979	3q28
	TRAF2	TNF receptor associated factor 2	HGNC:12032	9q34.3
	TRAF3	TNF receptor associated factor 3	HGNC:12033	14q32.32
	TRAF7	TNF receptor associated factor 7	HGNC:20456	16p13.3
	TSC1	TSC complex subunit 1	HGNC:12362	9q34
	TSC2	TSC complex subunit 2	HGNC:12363	16p13.3
	TSHR	thyroid stimulating hormone receptor	HGNC:12373	14q24-q31
	TYRO3	TYRO3 protein tyrosine kinase	HGNC:12446	15q15.1
	U2AF1	U2 small nuclear RNA auxiliary factor 1	HGNC:12453	21q22.3
	U2AF2	U2 small nuclear RNA auxiliary factor 2	HGNC:23156	19q13.42
	UPF1	UPF1 RNA helicase and ATPase	HGNC:9962	19p13.11
	VEGFA	vascular endothelial growth factor A	HGNC:12680	6p21.1
	VHL	von Hippel-Lindau tumor suppressor	HGNC:12687	3p25.3
	VTCN1	V-set domain containing T cell activation inhibitor 1	HGNC:28873	1p13.1-p12
	WT1	WT1 transcription factor	HGNC:12796	11p13
	WWTR1	WW domain containing transcription regulator 1	HGNC:24042	3q25.1
	XIAP	X-linked inhibitor of apoptosis	HGNC:592	Xq25
	XPO1	exportin 1	HGNC:12825	2p15
	XRCC2	X-ray repair cross complementing 2	HGNC:12829	7q36.1
	XRCC3	X-ray repair cross complementing 3	HGNC:12830	14q32.33
	YAP1	Yes1 associated transcriptional regulator	HGNC:16262	11q22.1
	YES1	YES proto-oncogene 1, Src family tyrosine kinase	HGNC:12841	18p11.32
	ZFHX3	zinc finger homeobox 3	HGNC:777	16q22.2-q22.3
	ZNF217	zinc finger protein 217	HGNC:13009	20q13.2
	ZNF703	zinc finger protein 703	HGNC:25883	8p11.23
	ZRSR2	zinc finger CCCH-type, RNA binding motif and serine/arginine rich 2	HGNC:23019	Xp22.2
											PDT-LUAD#5	PDT-LUAD#19	PDT-LUAD#43
										ALK fusion
										ROS1 fusion	N/A	TPM3-ROS1
	References
	1. Solomon, J. P. et al. NTRK fusion detection across multiple assays and 33,997 cases: diagnostic implications and pitfalls. Mod Pathol. 33, 38-46. doi: 10.1038/s41379-41019-40324-41377. Epub 42019 Aug 41372. (2020).
	2. Zehir, A. et al. Mutational landscape of metastatic cancer revealed from prospective clinical sequencing of 10,000 patients. Nat Med 23, 703-713, doi:10.1038/nm.4333 (2017).
	3. Marabelle, A. et al. Association of tumour mutational burden with outcomes in patients with advanced solid tumours treated with pembrolizumab: prospective biomarker analysis of the multicohort, open-label, phase 2 KEYNOTE-158 study. Lancet Oncol. 21, 1353-1365. doi: 1310.1016/S1470-2045(1320)30445-30449. Epub 32020 Sep 30410. (2020).
	4. Yatabe, Y. et al. Multiplex gene-panel testing for lung cancer patients. Pathol Int. 70, 921-931. doi: 910.1111/pin.13023. Epub 12020 Sep 13021. (2020).
	5. O'Donnell, E. et al. Clinical Grade "SNaPshot" Genetic Mutation Profiling in Multiple Myeloma. EBioMedicine. 2, 71-73. doi: 10.1016/j.ebiom.2014.1011.1008. eCollection 2015 Jan. (2015).
	6. Ta, M., Yin, C., Smith, G. L. & Xu, W. A Workflow to Improve Variant Calling Accuracy in Molecular Barcoded Sequencing Reads. J Comput Biol. 26, 96-103. doi: 110.1089/cmb.2018.0110. Epub 2018 Aug 1017. (2019).
	7. Tanimoto, A. et al. Proteasome inhibition overcomes ALK-TKI resistance in ALK-rearranged/TP53 mutant Clin Can Res. DOI: 10.1158/1078-0432.CCR-20-2853 (2020).
	8. Pfarr, N. et al. Testing NTRK testing: Wet-lab and in silico comparison of RNA-based targeted sequencing assays. Genes Chromosomes Cancer. 59, 178-188. doi: 110.1002/gcc.22819. Epub 22019 Nov 22818. (2020).

## Sheet: Supplementary Table 3 
	Supplementary Table 3. Components of lung tumoroid media
	Sachs-Clevers (AO)
	Media component	Signalling pathway		Supplier	Catalogue number	Final concentration
	R-spondin 1	Wnt/b-catenin signalling		Peprotech	120-38	500 ng·ml-1
	FGF7	FGFR2b signalling		Peprotech	100-19	25 ng·ml-1
	FGF10	FGFR2b signalling		Peprotech	100-26	100 ng·ml-1
	Noggin	Inhibition of TGF-b signalling		Peprotech	120-10C	100 ng·ml-1
	A 83-01	Inhibition of TGF-b signalling		Tocris	2939	500 nM
	Y-27632	Inhibition of ROCK signalling		Tocris	1254	5 mM
	SB 202190	Inhibition of p38 MAPK signalling		Sigma-Aldrich	S7067	500 nM
	B-27 Supplement (50X)	a.o. insulin signalling		Thermo Fisher Scientific	17504-044	1x
	N-Acetyl-L-cysteine	Antioxidant		Sigma-Aldrich	A9165	1.25 mM
	Nicotinamide	Co-enzyme precursor		Sigma-Aldrich	N0636	5 mM
	GlutaMax Supplement	Nutrient		Thermo Fisher Scientific	35050-061	1x
	Hepes	Buffer		nacalai tesque	17557-94	10 mM
	Penicillin / Streptomycin	Antibiotics		Thermo Fisher Scientific	15070-063	100 U·ml-1 / 100 mg·ml-1
	Primocin	Antibiotic / antimycotic		Invivogen	Ant-pm-1	50 mg·ml-1
	Advanced DMEM/F12	Base medium		Thermo Fisher Scientific	12634-010	1x
	Endo-Inoue
	Media component	Signalling pathway		Supplier	Catalogue number	Final concentration
	FGF2	FGFR1c, 3c signalling		Thermo Fisher Scientific	PHG0367	8 ng·ml-1
	2-Mercaptoethanol	Antioxidant		Thermo Fisher Scientific	21985023	0.1 mM
	StemPro hESC SFM	Base medium		Thermo Fisher Scientific	A1000701	1x
	Kim-Jang
	Media component	Signalling pathway		Supplier	Catalogue number	Final concentration
	FGF2	FGFR1c, 3c signalling		Thermo Fisher Scientific	PHG0367	20 ng·ml-1
	EGF	PI3K, ERK1/2, JAK/STAT, β-catenin and calcium signaling		Peprotech	AF-100-15	50 ng·ml-1
	Y-27632	Inhibition of ROCK signalling		Tocris	1254	10 mM
	N-2 Supplement (100X)	N-2 Supplement (100X)		Thermo Fisher Scientific	17502-048	1x
	B-27 Supplement (50X)	a.o. insulin signalling		Thermo Fisher Scientific	17504-044	1x
	Penicillin / Streptomycin	Antibiotics		Thermo Fisher Scientific	15070-063	100 U·ml-1 / 100 mg·ml-1
	DMEM/F12	Base medium		Lonza	12-719F	1x
	Shi-Tsao
	Media component	Signalling pathway		Supplier	Catalogue number	Final concentration
	A 83-01	Inhibition of TGF-b signalling		Tocris	2939	500 nM
	Y-27632	Inhibition of ROCK signalling		Tocris	1254	10 mM
	B-27 Supplement (50X)	a.o. insulin signalling		Thermo Fisher Scientific	17504-044	1x
	Noggin	Inhibition of TGF-b signalling		Peprotech	120-10C	100 ng·ml-1
	FGF4	FGFR1c, 2c signalling		Peprotech	100-31	100 ng·ml-1
	FGF10	FGFR2b signalling		Peprotech	100-26	100 ng·ml-1
	EGF	PI3K, ERK1/2, JAK/STAT, β-catenin and calcium signaling		Peprotech	AF-100-15	50 ng·ml-1
	CHIR 99021	Inhibition of GSK-3b signaling		BioGems	2520691	250 nM
	SAG	Hedgehog signaling		Enzo Life Sciences	ALX-270-426-M001	100 nM
	N-Acetyl-L-cysteine	Antioxidant		Sigma-Aldrich	A9165	1.25 mM
	Hepes	Buffer		nacalai tesque	17557-94	10 mM
	GlutaMax Supplement	Nutrient		Thermo Fisher Scientific	35050-061	1x
	Antibiotic-Antimycotic (100X)	Antibiotic / antimycotic		Thermo Fisher Scientific	15240-062	1x
	Advanced DMEM/F12	Base medium		Thermo Fisher Scientific	12634-010	1x
	FBS+Advanced DMEM/F12
	Media component	Signalling pathway		Supplier	Catalogue number	Final concentration
	Y-27632	Inhibition of ROCK signalling		Tocris	1254	10 mM
	SB 435142	Inhibition of p38 MAPK signalling		Tocris	1614	10 mM
	FBS			Thermo Fisher Scientific	10270-106	0.2
	Penicillin / Streptomycin	Antibiotics		Thermo Fisher Scientific	15070-063	100 U·ml-1 / 100 mg·ml-1
	Advanced DMEM/F12	Base medium		Thermo Fisher Scientific	12634-010	1x
	Advanced DMEM/F12
	Media component	Signalling pathway		Supplier	Catalogue number	Final concentration
	Advanced DMEM/F12	Base medium		Thermo Fisher Scientific	12634-010	1x

## Sheet: Supplementary Table 4
	Supplementary Table 4. Oligonucleotides used in this study
				Sequences
	EGFR Exon 18
		PCR primers	forward	5'-GAGGTGACCCTTGTCTCTGTGTTCTT-3'
			reverse	5'-GATGGAAATATACAGCTTGCAAGGACTC-3'
		Sequencing primers	forward	5'-TGGAGCCTCTTACACCCAGT-3'
			reverse	5'-ACAGCTTGCAAGGACTCTGG-3'
	EGFR Exon 20
		PCR primers	forward	5'-CATTCATGCGTCTTCACCTGGAA-3'
			reverse	5'-CTCCTTATCTCCCCTCCCCGTATC-3'
		Sequencing primers	forward	5'-AGCCACACTGACGTGCCTCTC-3'
			reverse	5'-CCCCGTATCTCCCTTCCCTGAT -3'
	EGFR Exon 21
		PCR primers	forward	5'-AGAGCTTCTTCCCATGATGATCTGTC-3'
			reverse	5'-CTGGTCCCTGGTGTCAGGAAAAT-3'
		Sequencing primers	forward	5'-TTCAGGGCATGAACTACTTGG-3'
			reverse	5'-TCAGGAAAATGCTGGCTGAC-3'
	TP53 Exon 4
		PCR primers	forward	5'-GTCATCTTCTGTCCCTTCCCAGAAAA-3'
			reverse	5'-GATGGGATGGATAAAAGCCCAAATTC-3'
		Sequencing primers	forward	5'-TCCCTTCCCAGAAAACCTACCA-3'
			reverse	5'-TGGGACAGGAGTCAGAGATCACA-3'
	TP53 Exon 5
		PCR primers	forward	5'-TGTGCCCTGACTTTCAACTCTGTC-3'
			reverse	5'-AAGAGCAATCAGTGAGGAATCAGAGG-3'
		Sequencing primers	forward	5'-TACAGTACTCCCCTGCCCTCAACA-3'
			reverse	5'-AACCAGCCCTGTCGTCTCTCC-3'
	TP53 Exon 8
		PCR primers	forward	5'-TGGGAGTAGATGGAGCCTGGTTTT-3'
			reverse	5'-GAGGCATAACTGCACCCTTGGTCT-3'
		Sequencing primers	forward	5'-TGGGAGTAGATGGAGCCTGGTTTT-3'
			reverse	5'-GAGGCATAACTGCACCCTTGGTCT-3'
	BRAF Exon 11
		PCR primers	forward	5'-CAAGAAAACACTTGGTAGACGGGACT-3'
			reverse	5'-TGATGCGAACAGTGAATATTTCCTTT-3'
		Sequencing primers	forward	5'-CGAGTGATGATTGGGAGATTCCT-3'
			reverse	5'-CGAACAGTGAATATTTCCTTTGATG-3'
	RB1 Exon 21
		PCR primers	forward	5'-TGAGGCTAAAAGAAAGAAAATGGTATT-3'
			reverse	5'-AAGGCTGCATTTATACTGGCTTTTCCTA-3'
		Sequencing primers	forward	5'-TGAGGCTAAAAGAAAGAAAATGGTATT-3'
			reverse	5'-AAGGCTGCATTTATACTGGCTTTTCCTA-3'
	TPM3-ROS1 fusion
		PCR primers	forward	5'-TGATGGACCAGAACCTGAAGTGTC-3'
			reverse	5'-GCAAGAGACGCAGAGTCAGTTTTTC-3'
		Sequencing primers	forward	5'-TGATGGACCAGAACCTGAAGTGTC-3'
			reverse	5'-GCAAGAGACGCAGAGTCAGTTTTTC-3'
	ACTB
		PCR primers	forward	5'-AGAGAGGCATCCTCACCCTGAAGT-3'
			reverse	5'-GATAGCACAGCCTGGATAGCAACG-3'

## Sheet: Supplementary Table 5
	Supplementary Table 5. Antibodies used in this study
	Antigen	Supplier	Cataog Number	Ig type	Dilution
	MEK1/2 (Clone: D1A5)	Cell Signaling Technology	#8727	rabbit IgG	WB 1:1000
	Phospho-MEK1/2 (Ser217/221) (Clone: 41G9)	Cell Signaling Technology	#9154	rabbit IgG	WB 1:1000
	p44/42 ERK1/2	Cell Signaling Technology	#9102	rabbit IgG	WB 1:1000
	Phospho-ERK1/2 (Thr203/Tyr204)	Cell Signaling Technology	#9101	rabbit IgG	WB 1:1000
	EGFR (Clone: D38B1)	Cell Signaling Technology	#4267	rabbit IgG	WB 1:1000
	Phospho-EGFR (Tyr1068) (Clone: D7A5)	Cell Signaling Technology	#3777	rabbit IgG	WB 1:1000
	EGFR L858R mutant specific (Clone: 43B2)	Cell Signaling Technology	#3197	rabbit IgG	WB 1:1000
	TP63-a (Clone D2K8X)	Cell Signaling Technology	#13109	rabbit IgG	WB 1:1000
	TP53 (Clone: DO-1)	Santa Cruz Biotechnology	sc-126	mouse IgG2a	WB 1:1000
	Mutant TP53 (Clone: Y5)	Abcam	ab32049	rabbit IgG	WB 1:1000
	RB1 (Clone: G3-245)	BD Pharmingen	554136	mouse IgG1	WB 1:1000
	ROS1 (Clone: D4D6)	Cell Signaling Technology	#3287	rabbit IgG	WB 1:1000
	b-actin (Clone: AC-15)	Santa Cruz Biotechnology	sc-69879	mouse IgG1	WB 1:1000
	NKX2-1/TTF-1 (Clone: 8G7G3/1)	Agilent (DAKO)	M3575	mouse IgG1, kappa	IHC 1:100
	TP53 (Clone: DO-1)	Santa Cruz Biotechnology	sc-126	mouse IgG2a	IHC 1:50
	ΔNp63 (Clone: 11F12.1)	Millipore	MABS519	mouse IgG	IHC 1:500
	CD56 (Clone: CD564)	Leica	CD56-NCAM	mouse IgG	IHC 1:100
